# Supplementary material for: Nanoemulsion Composed of α-Tocopherol Succinate and Dequalinium Shows Mitochondria-Targeting and Anticancer Effects
Source: Antioxidants (Basel). 2023 Feb 10;12(2):437. doi: 10.3390/antiox12020437 (PMC9952168; doi:10.3390/antiox12020437)
Supplement: Supplementary file 1 [file antioxidants-12-00437-s001.zip]

Archive with 1 entries (1 files):
- antioxidants-2188764-supplementary.pdf
